# Supplementary material for: Identification of conserved and novel miRNAs responsive to heat stress in flowering Chinese cabbage using high-throughput sequencing
Source: Sci Rep. 2019 Oct 17;9:14922. doi: 10.1038/s41598-019-51443-y (PMC6797766; doi:10.1038/s41598-019-51443-y)
Supplement: Supplementary file 1 — Supplementary informartion [file 41598_2019_51443_MOESM1_ESM.xls]

## Sheet: Table S1
		Table S1. Classification of heat stress-responsive total small RNAs of flowering Chinese cabbage by sequencing
		Type	Total		1 h		6 h		12 h
			Counts	Percent	Counts	Percent	Counts	Percent	Counts	Percent
		intergenic	15099215	57.42	8437328	30.43	9122746	35.24	9375592	35.19
		mature	3997931	15.2	2730647	9.85	2100701	8.12	3552021	13.33
		Rfam other sncRNA	4542	0.02	3113	0.01	8621	0.03	10738	0.04
		snRNA	10373	0.04	11503	0.04	15573	0.06	14002	0.05
		unmap	5488450	20.87	15367911	55.43	13158913	50.84	11918634	44.73
		intron	788922	3	506978	1.83	499197	1.93	576234	2.16
		rRNA	94078	0.36	55563	0.2	115686	0.45	108214	0.41
		snoRNA	4830	0.02	2366	0.01	6433	0.02	4181	0.02
		precursor	152115	0.58	80769	0.29	76506	0.3	118890	0.45
		exon	604160	2.3	518483	1.87	755559	2.92	947561	3.56
		tRNA	49194	0.19	11675	0.04	23979	0.09	18404	0.07

## Sheet: Table S2
		Table S2. The length distribution and percentage of detected reads from heat-responsive total small RNAs of the flowering Chinese cabbage by sequencing
		Sample/ length count	Youlv 501 control reads		Youlv 501 1 h reads		Youlv 501 6 h reads		Youlv 501 12 h reads
			Counts	Percent	Counts	Percent	Counts	Percent	Counts	Percent
		15	147702	0.54	124196	0.43	133829	0.5	192477	0.69
		16	259560	0.95	207725	0.73	270340	1	272453	0.97
		17	251147	0.92	208095	0.73	337106	1.25	385832	1.38
		18	253498	0.93	241882	0.85	297108	1.1	309198	1.11
		19	405789	1.49	450753	1.58	440843	1.64	491869	1.76
		20	750393	2.75	1373621	4.81	1177587	4.37	1307239	4.67
		21	7471629	27.42	12788617	44.75	10467253	38.89	11772371	42.08
		22	2176117	7.99	4331165	15.16	3628643	13.48	3685229	13.17
		23	3969259	14.57	2596746	9.09	2206215	8.2	2425812	8.67
		24	8128529	29.83	4778746	16.72	4987243	18.53	4867594	17.4
		25	566788	2.08	388736	1.36	690805	2.57	451663	1.61
		26	568506	2.09	294474	1.03	505606	1.88	365291	1.31
		27	191188	0.7	121645	0.43	271950	1.01	204082	0.73
		28	154088	0.57	66638	0.23	184674	0.69	136209	0.49
		29	135399	0.5	49555	0.17	176060	0.65	115675	0.41
		30	320835	1.18	64632	0.23	270958	1.01	120118	0.43

## Sheet: Table S3
.	Table S3. Expression profiles of heat-responsive conserved miRNAs in flowering Chinese cabbage
	miRNA id	Description	Type	Count 1 h	UMI	Count 6 h	UMI	Count 12 h	UMI
	bra-miR172a,bra-miR172b-3p	MIR172	mature	608	598	319	313	497	489
	bra-miR164b-5p,bra-miR164d-5p,bra-miR164c-5p	MIR164	mature	1039	1013	1010	987	1624	1578
	bra-miR168b-5p,bra-miR168c-5p	MIR168	mature	14558	13157	5938	5646	7048	6602
	bra-miR1885b	MIR1885	mature	1566	1532	1723	1676	1805	1737
	bra-miR396-3p	MIR396	mature	1431	1322	1191	1172	1148	1114
	bra-miR162-3p	MIR162_1	mature	30517	25367	19106	16644	29511	24443
	bra-miR5718	undef	mature	358	350	301	293	628	606
	bra-miR403-5p	MIR403	mature	553	547	570	555	319	309
	bra-miR156a-3p	MIR156	mature	39	38	30	28	123	121
	bra-miR5723	undef	mature	216	212	207	205	239	231
	bra-miR9558-3p	undef	mature	108	108	127	126	247	238
	bra-miR824	MIR824	mature	657	647	554	545	421	409
	bra-miR1885a	MIR1885	mature	1384	1339	1323	1301	1411	1370
	bra-miR5725	undef	mature	440	432	581	567	462	446
	bra-miR168b-3p,bra-miR168c-3p	MIR168	mature	2920	2699	709	684	1376	1330
	bra-miR160a-5p	MIR160	mature	141456	76058	115331	66034	156771	79329
	bra-miR403-3p	MIR403	mature	5783	5472	6552	6071	4851	4614
	bra-miR156e-3p	MIR156	mature	1916	1851	2603	2460	2902	2769
	bra-miR156a-5p,bra-miR156b-5p,bra-miR156c-5p,bra-miR156d-5p,bra-miR156e-5p,bra-miR156f-5p,bra-miR156g-5p	MIR156	mature	2935	2844	2636	2553	2541	2459
	bra-miR5719	undef	mature	449	439	722	709	1379	1344
	bra-miR168a-3p	MIR168	mature	10174	9500	8246	7684	8089	7573
	bra-miR158-3p	MIR158	mature	11079	10223	16992	15149	9405	8724
	bra-miR391-5p	undef	mature	175	173	205	200	301	293
	bra-miR172b-5p	MIR172	mature	3765	3632	2787	2704	2419	2340
	bra-miR168a-5p	MIR168	mature	45961	35404	27416	22923	31574	25996
	bra-miR5654a,bra-miR5654b	MIR5654	mature	2208	2153	3169	3075	2938	2842
	bra-miR1140	MIR1140	mature	375	366	599	585	192	187
	bra-miR159a	MIR159	mature	47917	36508	43702	33677	44700	34324
	bra-miR9552b-3p	MIR9552	mature	242	233	202	201	704	686
	bra-miR396-5p	MIR396	mature	12324	11258	10917	9931	15868	14145
	bra-miR171a,bra-miR171b,bra-miR171c,bra-miR171d	MIR171_1	mature	71550	49224	84501	54090	82245	53684
	bra-miR171e	MIR171_1	mature	101856	62327	151934	77228	114401	65923
	bra-miR172d-3p	MIR172	mature	148	145	103	101	129	127
	bra-miR390-5p	MIR390	mature	202	198	121	119	65	65
	bra-miR167a,bra-miR167b,bra-miR167c,bra-miR167d	MIR167_1	mature	52698	39430	67299	46480	53083	39223
	bra-miR395d-3p,bra-miR395b-3p,bra-miR395c-3p,bra-miR395a-3p	MIR395	mature	240	228	376	370	97	93
	bra-miR164a	MIR164	mature	5405	5168	6588	6221	5375	5123
	bra-miR157a	MIR156	mature	2412	2335	1836	1794	1813	1768
	bra-miR319-3p	MIR159	mature	1665	1619	598	588	235	230
	bra-miR398-5p	MIR398	mature	8391	7806	2103	2041	1987	1928
	bra-miR400-5p	undef	mature	766	780	1024	1007	648	636

## Sheet: Table S4
	Table S4. Differential expression profiles of heat-responsive conserved miRNAs in flowering Chinese cabbage
	miRNA id	Count (C0)	Count (C1)	TPM (C0)	TPM (C1)	log2 ratio (C1/C0)	Up/down regulation (C1/C0)	P-value	FDR
1 h	bra-miR400-3p	1875	163	1840	162	-3.50564	Down	4.81978e-203	8.43462e-202
	bra-miR391-3p	707	121	697	116	-2.58703	Down	1.04733e-46	6.78824e-46
	bra-miR9408-3p	149	29	148	29	-2.35147	Down	1.32289e-09	4.82302e-09
	bra-miR156a-3p	153	39	152	38	-2	Down	5.8781e-07	1.65914e-06
	bra-miR159a	30	122	30	121	2.01197	Up	3.76454e-26	2.16157e-25
	bra-miR160a-3p	97	316	96	309	1.6865	Up	7.94268e-60	6.04334e-59
	bra-miR5726	22	55	22	55	1.32193	Up	1.04218e-09	3.88046e-09
	bra-miR5725	178	440	175	432	1.30368	Up	3.22108e-66	2.68423e-65
	bra-miR156c-3p,bra-miR156g-3p	122	249	120	247	1.04148	Up	1.23536e-31	7.45476e-31
	bra-miR5712	243	85	241	84	-1.52057	Down	1.88535e-05	4.39914e-05
	bra-miR1140	1050	375	1030	366	-1.49273	Down	6.0784e-18	2.79926e-17
	bra-miR5723	526	216	519	212	-1.29167	Down	4.9114e-06	1.21056e-05
	bra-miR158-3p	16977	11079	15117	10223	-1.56435	Down	1.60326e-16	7.19412e-16
	bra-miR390-3p	620	274	604	267	-1.17771	Down	5.4877e-05	0.00012472
	bra-miR160a-5p	1052	570	1036	555	-1.90046	Down	0.00931592	0.0142951
	bra-miR164a	11602	6588	10690	6221	-1.78104	Down	1.05519e-08	3.07909e-08
	miRNA id	Count (C0)	Count (C6)	TPM (C0)	TPM (C6)	log2 ratio (C6/C0)	Up/down regulation (C6/C0)	P-value	FDR
6 h	bra-miR9552a-5p	17	0	17	0.001	-14.0532	Down	0.000338494	0.000627624
	bra-miR400-3p	1875	30	1840	29	-5.98751	Down	0	0
	bra-miR9557-3p	29	1	28	1	-4.80735	Down	1.29275e-05	2.84085e-05
	bra-miR168b-3p,bra-miR168c-3p	10132	709	9355	684	-3.77367	Down	0	0
	bra-miR159a	43	264	43	258	2.58496	Up	4.95094e-67	5.50792e-66
	bra-miR5725	178	581	175	567	1.69599	Up	3.41368e-102	5.52395e-101
	bra-miR160a-5p	129339	141456	70525	76058	1.10897	Up	0	0
	bra-miR391-3p	707	83	697	81	-3.10516	Down	2.77088e-69	3.28811e-68
	bra-miR164b-3p,bra-miR164d-3p,bra-miR164c-3p	121	17	121	17	-2.8314	Down	1.5583e-11	5.43877e-11
	bra-miR160a-3p	97	21	96	21	-2.19265	Down	1.76795e-06	4.25265e-06
	bra-miR390-3p	620	106	604	102	-2.56598	Down	7.51852e-45	6.37284e-44
	bra-miR156a-3p	153	30	152	28	-2.44057	Down	1.30126e-10	4.37027e-10
	bra-miR158-3p	2724	920	2658	902	-1.55914	Down	1.01505e-94	1.17069e-93
	bra-miR9408-3p	149	52	148	52	-1.50901	Down	0.000229894	0.000435331
	bra-miR390-5p	341	121	338	121	-1.48202	Down	4.63376e-08	1.23106e-07
	bra-miR161-3p	148	53	148	53	-1.48153	Down	0.000415558	0.00076257
	bra-miR5723	526	207	519	205	-1.34011	Down	1.26427e-08	3.62967e-08
	bra-miR168b-5p,bra-miR168c-5p	15209	5938	13638	5646	-1.27233	Down	3.84506e-213	7.60467e-212
	bra-miR164a	11602	5405	10690	5168	-1.04858	Down	9.41638e-48	6.33795e-47
	miRNA id	Count (C0)	Count (C12)	TPM (C0)	TPM (C12)	log2 ratio (C12/C0)	Up/down regulation (C12/C0)	P-value	FDR
12 h	bra-miR159a	30	180	30	180	2.58496	Up	6.12806e-40	3.41985e-39
	bra-miR9552b-3p	136	704	136	686	2.3346	Up	2.10478e-140	3.03439e-139
	bra-miR5726	22	64	22	63	1.51785	Up	7.60914e-10	2.0252e-09
	bra-miR5725	178	462	175	446	1.34969	Up	3.51024e-55	2.33566e-54
	bra-miR156f-3p	70	143	67	137	1.03194	Up	6.35104e-14	2.07308e-13
	bra-miR9552a-5p	17	0	17	0.001	-14.0532	Down	0.000124422	0.000231451
	bra-miR9557-3p	29	0	28	0.001	-14.7731	Down	1.95347e-07	4.38897e-07
	bra-miR400-3p	1875	33	1840	33	-5.8011	Down	0	0
	bra-miR160a-5p	21	1	21	1	-4.39232	Down	0.000146846	0.000264628
	bra-miR391-3p	707	46	697	46	-3.92145	Down	2.48326e-109	3.30465e-108
	bra-miR161-3p	148	36	148	35	-2.08017	Down	2.59348e-10	7.12178e-10
	bra-miR390-3p	620	54	604	51	-3.56598	Down	1.43329e-85	1.37755e-84
	bra-miR5711	28	4	28	3	-3.22239	Down	0.000498642	0.00085411
	bra-miR168b-3p,bra-miR168c-3p	10132	1376	9355	1330	-2.81431	Down	0	0
	bra-miR1140	1050	192	1030	187	-2.46153	Down	3.56356e-88	3.8531e-87
	bra-miR164b-3p,bra-miR164d-3p,bra-miR164c-3p	121	22	121	22	-2.45943	Down	1.72815e-11	5.06728e-11
	bra-miR390-5p	341	65	338	65	-2.37851	Down	1.3397e-28	6.264e-28
	bra-miR9408-3p	149	40	148	40	-1.88753	Down	3.41386e-09	8.55939e-09
	bra-miR5724	95	26	95	26	-1.86942	Down	3.61796e-06	7.36361e-06
	bra-miR319-3p	820	235	811	230	-1.81807	Down	5.94462e-40	3.42806e-39
	bra-miR403-5p	1052	319	1036	309	-1.74535	Down	3.4748e-46	2.14693e-45
	bra-miR158-3p	16977	9405	15117	8724	-1.79311	Down	2.55054e-87	2.59555e-86
	bra-miR160a-3p	97	35	96	35	-1.45568	Down	0.000347628	0.000607471
	bra-miR395d-3p,bra-miR395b-3p,bra-miR395c-3p,bra-miR395a-3p	256	97	250	93	-1.42663	Down	3.83142e-08	9.07994e-08
	bra-miR5712	243	92	241	91	-1.40509	Down	8.25016e-08	1.90304e-07
	bra-miR398-5p	4862	1987	4669	1928	-1.27601	Down	1.84503e-103	2.27993e-102
	bra-miR5723	526	239	519	231	-1.16784	Down	3.6171e-09	8.9394e-09
	bra-miR164a	11602	5375	10690	5123	-1.0612	Down	3.60544e-157	6.23741e-156
	bra-miR168b-5p,bra-miR168c-5p	15209	7048	13638	6602	-1.04666	Down	3.59636e-205	6.913e-204

## Sheet: Table S5
	Table S5. Differential expression profiles of heat-responsive novel miRNAs of the flowering Chinese cabbage
	miRNA id	Count (C0)	Count (C1)	TPM (C0)	TPM (C1)	log2 ratio (C1/C0)	Up/down regulation (C1/C0)	P-value	FDR
1 h	Novel-mir001	39	0	39	0.001	-15.2512	Down	8.58273e-15	2.43813e-09
	Novel-mir002	11	13	0.001	13	13.6662	Up	1.87225e-06	5.04067e-06
	Novel-mir003	54	0	54	0.001	-15.0007	Down	2.7116e-13	9.21753e-13
	Novel-mir004	10	13	0.001	11	13.5673	Up	1.88595e-05	4.13925e-05
	Novel-mir005	75	12	75	12	-2.76898	Down	4.44358e-07	1.32211e-06
	Novel-mir007	236	71	233	69	-1.75566	Down	1.80011e-07	5.25033e-07
	Novel-mir008	78	0	73	0.001	-16.1556	Down	2.478e-16	1.08413e-15
	Novel-mir009	31	0	30	0.001	-14.8727	Down	3.94618e-07	1.03297e-06
	Novel-mir010	20	0	20	0.001	-14.2877	Down	0.000118197	0.000261828
	Novel-mir011	78	0	73	0.001	-16.1556	Down	2.478e-16	1.08413e-15
	Novel-mir013	19	55	0.001	56	15.9983	Up	1.59495e-22	8.391e-22
	Novel-mir014	26	0	26	0.001	-13.8907	Down	5.21e-07	1.19188e-06
	Novel-mir015	22	0	22	0.001	-14.4252	Down	4.67626e-05	0.000107677
	Novel-mir016	158	24	155	24	-2.69116	Down	8.5185e-17	3.00755e-16
	Novel-mir017	66	17	66	17	-1.95693	Down	5.73324e-05	0.00010781
	miRNA id	Count (C0)	Count (C6)	TPM (C0)	TPM (C6)	log2 ratio (C6/C0)	Up/down regulation (C6/C0)	P-value	FDR
6 h	Novel-mir001	39	0	39	0.001	-15.2512	Down	8.31696e-09	2.50918e-08
	Novel-mir002	10	15	0.001	15	13.2877	Up	5.16274e-05	0.000106857
	Novel-mir003	54	0	54	0.001	-15.7207	Down	5.985e-12	2.21944e-11
	Novel-mir004	11	11	0.001	13	13.2877	Up	1.97595e-05	4.28925e-05
	Novel-mir005	76	12	75	12	-2.64386	Down	4.54358e-07	1.17211e-06
	Novel-mir006	13	31	0.001	31	14.92	Up	8.98844e-14	3.63623e-13
	Novel-mir007	236	108	235	107	-1.11372	Down	0.000137813	0.000251415
	Novel-mir008	78	10	73	10	-2.8679	Down	2.39106e-08	6.44862e-08
	Novel-mir009	31	0	30	0.001	-14.9927	Down	6.67976e-08	1.58361e-07
	Novel-mir010	20	0	20	0.001	-14.2877	Down	7.96106e-05	0.000159221
	Novel-mir011	82	10	71	10	-2.9979	Down	2.39106e-08	6.77862e-08
	Novel-mir012	21	62	0.001	61	15.6382	Up	1.6749e-22	8.661e-22
	Novel-mir013	14	45	0.001	45	15.4576	Up	6.09448e-18	2.24329e-17
	Novel-mir014	27	0	27	0.001	-14.7207	Down	5.73e-07	1.27088e-06
	Novel-mir015	22	0	22	0.001	-14.4252	Down	3.03332e-05	6.42775e-05
	Novel-mir016	163	26	148	24	-2.43117	Down	8.4385e-17	3.21755e-16
	Novel-mir017	43	0	43	0.001	-15.392	Down	2.7636e-09	9.6726e-09
	Novel-mir018	43	264	43	258	2.58496	Up	4.95094e-67	5.50792e-66
	miRNA id	Count (C0)	Count (C12)	TPM (C0)	TPM (C12)	log2 ratio (C12/C0)	Up/down regulation (C12/C0)	P-value	FDR
12 h	Novel-mir001	39	0	39	0.001	-15.2512	Down	8.99634e-10	2.35813e-09
	Novel-mir002	10	14	0.001	14	13.7767	Up	5.16274e-05	0.000106857
	Novel-mir003	54	0	54	0.001	-15.7207	Down	2.8116e-13	9.00753e-13
	Novel-mir004	10	16	0.001	16	13.4112	Up	1.89595e-05	4.10925e-05
	Novel-mir005	77	12	77	12	-2.54388	Down	4.62358e-07	1.19911e-06
	Novel-mir007	236	109	233	107	-1.12272	Down	0.000136413	0.000248415
	Novel-mir008	78	24	73	22	-1.73039	Down	0.000151344	0.000269923
	Novel-mir009	31	0	30	0.001	-14.8727	Down	6.65976e-08	1.55694e-07
	Novel-mir010	20	0	20	0.001	-14.2877	Down	2.4767e-05	4.81426e-05
	Novel-mir011	83	19	81	19	-1.88039	Down	0.000162344	0.000288923
	Novel-mir012	11	52	0.001	51	15.6382	Up	1.5649e-22	8.441e-22
	Novel-mir013	13	55	0.001	53	14.4566	Up	6.21448e-18	2.33329e-17
	Novel-mir014	27	0	27	0.001	-14.7207	Down	4.60396e-06	1.15099e-05
	Novel-mir015	22	0	22	0.001	-14.4252	Down	8.44356e-06	1.67901e-05
	Novel-mir016	28	94	28	92	1.71621	Up	1.8608e-15	6.19075e-15
	Novel-mir017	58	13	57	13	-2.13245	Down	3.67604e-05	7.06617e-05
	Novel-mir018	43	268	43	263	2.61265	Up	1.05524e-59	7.60654e-59

## Sheet: Table S6
	Table S7. KEGG classification of target genes of heat stress-responsive microRNAs in the four libraries of flowering Chinese cabbage
	Pathway_level2	Number_of_Genes 1 h	Number_of_Genes 6 h	Number_of_Genes 12 h	Genes at 1 h	Genes at 6 h	Genes at 12 h
	Transport and catabolism	2	5	5	BraA04g015820.3C;BraA05g019070.3C	BraA02g043200.3C;BraA03g040130.3C;BraA03g043170.3C;BraA05g019070.3C;BraA05g039920.3C	BraA02g043200.3C;BraA03g040130.3C;BraA03g043170.3C;BraA05g019070.3C;BraA05g039920.3C
	Signal transduction	3	1	5	BraA02g035230.3C;BraA03g020140.3C;BraA05g032180.3C	BraA03g001290.3C	BraA02g040370.3C;BraA03g001290.3C;BraA03g020140.3C;BraA05g032180.3C;BraA07g017040.3C
	Folding, sorting and degradation	15	12	19	BraA02g002460.3C;BraA02g014280.3C;BraA02g043100.3C;BraA03g035650.3C;BraA03g036840.3C;BraA05g019070.3C;BraA06g004080.3C;BraA06g043620.3C;BraA07g010360.3C;BraA07g019890.3C;BraA08g000170.3C;BraA09g014250.3C;BraA10g006380.3C;BraAnng000820.3C;BraAnng002620.3C	BraA02g016470.3C;BraA02g020440.3C;BraA02g043200.3C;BraA03g038580.3C;BraA05g019070.3C;BraA05g022820.3C;BraA06g004080.3C;BraA06g027780.3C;BraA07g024640.3C;BraA10g006380.3C;BraAnng000820.3C;BraAnng002620.3C	BraA02g002460.3C;BraA02g014280.3C;BraA02g016470.3C;BraA02g020440.3C;BraA02g043100.3C;BraA02g043200.3C;BraA03g035650.3C;BraA03g036840.3C;BraA03g038580.3C;BraA05g019070.3C;BraA05g022820.3C;BraA06g004080.3C;BraA06g027780.3C;BraA06g043620.3C;BraA07g019890.3C;BraA07g024640.3C;BraA08g000170.3C;BraAnng000820.3C;BraAnng002620.3C
	Transcription	7	4	8	BraA01g006190.3C;BraA02g002460.3C;BraA02g014280.3C;BraA03g036840.3C;BraA08g017360.3C;BraA08g033700.3C;BraA09g039380.3C	BraA01g006190.3C;BraA08g017360.3C;BraA09g039380.3C;BraA10g018480.3C	BraA01g006190.3C;BraA02g002460.3C;BraA02g014280.3C;BraA02g040370.3C;BraA03g036840.3C;BraA08g017360.3C;BraA08g033700.3C;BraA09g039380.3C
	Translation	12	8	16	BraA02g002460.3C;BraA02g014280.3C;BraA02g043100.3C;BraA03g035650.3C;BraA03g036840.3C;BraA05g028920.3C;BraA05g033150.3C;BraA07g019890.3C;BraA08g000170.3C;BraA08g003830.3C;BraA08g009450.3C;BraA09g011980.3C	BraA02g020440.3C;BraA05g006330.3C;BraA05g028920.3C;BraA08g003830.3C;BraA08g009450.3C;BraA08g011550.3C;BraA09g058460.3C;BraA10g015070.3C	BraA02g002460.3C;BraA02g014280.3C;BraA02g020440.3C;BraA02g043100.3C;BraA03g035650.3C;BraA03g036840.3C;BraA05g006330.3C;BraA05g028920.3C;BraA05g033150.3C;BraA07g019890.3C;BraA08g000170.3C;BraA08g003830.3C;BraA08g009450.3C;BraA08g011550.3C;BraA09g011980.3C;BraA09g058460.3C
	Amino acid metabolism	5	9	13	BraA03g038210.3C;BraA05g005200.3C;BraA07g000490.3C;BraA08g009880.3C;BraA09g019970.3C	BraA01g001220.3C;BraA02g045340.3C;BraA03g038210.3C;BraA05g005200.3C;BraA05g037210.3C;BraA06g029290.3C;BraA08g005730.3C;BraA09g008800.3C;BraA09g019970.3C	BraA01g001220.3C;BraA02g040370.3C;BraA02g045340.3C;BraA03g038210.3C;BraA05g005200.3C;BraA05g037210.3C;BraA05g038790.3C;BraA06g029290.3C;BraA07g000490.3C;BraA07g033080.3C;BraA08g005730.3C;BraA08g009880.3C;BraA09g008800.3C
	Biosynthesis of other secondary metabolites	3	8	13	BraA05g005200.3C;BraA07g000490.3C;BraA08g009880.3C	BraA01g009310.3C;BraA05g005200.3C;BraA05g006330.3C;BraA05g035670.3C;BraA05g037210.3C;BraA05g039920.3C;BraA06g027580.3C;BraA09g059310.3C	BraA03g040590.3C;BraA05g005200.3C;BraA05g006330.3C;BraA05g035670.3C;BraA05g037150.3C;BraA05g037210.3C;BraA05g039920.3C;BraA06g027580.3C;BraA06g043580.3C;BraA07g000490.3C;BraA08g009880.3C;BraA09g020570.3C;BraA09g059310.3C
	Carbohydrate metabolism	8	7	11	BraA02g035230.3C;BraA02g038730.3C;BraA04g015820.3C;BraA04g025990.3C;BraA05g019070.3C;BraA07g025040.3C;BraA09g043410.3C;BraAnng000820.3C	BraA01g038700.3C;BraA04g004880.3C;BraA04g027290.3C;BraA05g019070.3C;BraA08g005730.3C;BraA09g043410.3C;BraAnng000820.3C	BraA02g038730.3C;BraA04g004880.3C;BraA04g025990.3C;BraA04g027290.3C;BraA05g019070.3C;BraA05g037150.3C;BraA05g038790.3C;BraA07g025040.3C;BraA08g005730.3C;BraA09g020570.3C;BraAnng000820.3C
	Energy metabolism	4	2	7	BraA01g044810.3C;BraA04g025990.3C;BraA08g006950.3C;BraA10g025390.3C	BraA03g043170.3C;BraA08g006950.3C	BraA01g044810.3C;BraA03g040590.3C;BraA03g043170.3C;BraA04g025990.3C;BraA06g043580.3C;BraA08g006950.3C;BraA10g025390.3C
	Global and overview maps	19	30	37	BraA01g014930.3C;BraA02g035230.3C;BraA02g038730.3C;BraA04g015820.3C;BraA04g021060.3C;BraA04g025990.3C;BraA05g005200.3C;BraA05g010470.3C;BraA05g019070.3C;BraA05g041930.3C;BraA07g000490.3C;BraA07g025040.3C;BraA08g006950.3C;BraA08g009880.3C;BraA08g023600.3C;BraA09g019970.3C;BraA09g043410.3C;BraA10g025390.3C;BraAnng000820.3C	BraA01g001220.3C;BraA01g004670.3C;BraA01g009310.3C;BraA01g014930.3C;BraA01g038700.3C;BraA02g045340.3C;BraA03g040130.3C;BraA03g042120.3C;BraA03g043170.3C;BraA04g021060.3C;BraA05g005200.3C;BraA05g006330.3C;BraA05g019070.3C;BraA05g035670.3C;BraA05g037210.3C;BraA05g039920.3C;BraA06g027580.3C;BraA06g029290.3C;BraA06g040860.3C;BraA07g019310.3C;BraA08g005730.3C;BraA08g006950.3C;BraA08g023600.3C;BraA09g0…	BraA01g001220.3C;BraA01g004670.3C;BraA02g038730.3C;BraA02g040370.3C;BraA02g042310.3C;BraA02g045340.3C;BraA03g040130.3C;BraA03g040590.3C;BraA03g042120.3C;BraA03g043170.3C;BraA04g012980.3C;BraA04g021060.3C;BraA04g025990.3C;BraA05g005200.3C;BraA05g006330.3C;BraA05g019070.3C;BraA05g035670.3C;BraA05g037150.3C;BraA05g037210.3C;BraA05g038790.3C;BraA05g039920.3C;BraA05g041930.3C;BraA06g027580.3C;BraA06g0…
	Lipid metabolism	2	5	9	BraA04g021060.3C;BraA05g041930.3C	BraA01g004670.3C;BraA03g040130.3C;BraA03g042120.3C;BraA04g021060.3C;BraA05g039920.3C	BraA01g004670.3C;BraA02g042310.3C;BraA03g040130.3C;BraA03g042120.3C;BraA04g012980.3C;BraA04g021060.3C;BraA05g038790.3C;BraA05g039920.3C;BraA05g041930.3C
	Metabolism of other amino acids	2	1	7	BraA04g015820.3C;BraA08g009880.3C	BraA08g005730.3C	BraA03g040590.3C;BraA05g037150.3C;BraA05g038790.3C;BraA06g043580.3C;BraA08g005730.3C;BraA08g009880.3C;BraA09g020570.3C
	Metabolism of terpenoids and polyketides	3	4	4	BraA05g010470.3C;BraA08g023600.3C;BraA10g016440.3C	BraA06g040860.3C;BraA08g023600.3C;BraA09g021260.3C;BraA10g016440.3C	BraA02g042310.3C;BraA05g038790.3C;BraA08g023600.3C;BraA10g016440.3C
	Nucleotide metabolism	1	1	2	BraA01g014930.3C	BraA01g014930.3C	BraA03g040590.3C;BraA06g043580.3C
	Environmental adaptation	4	1	3	BraA03g020140.3C;BraA05g036110.3C;BraA09g025610.3C;BraA10g002940.3C	BraA05g036110.3C	BraA03g020140.3C;BraA05g036110.3C;BraA10g002940.3C

## Sheet: Table s7
Table S8. List of primers used in this study
Primer for miRNA qRT-PCR	Forward primer	Reverse primer
novel_mir001	ATTTTGAGCATGTGGCTAGCTTT	provided in kit
novel_mir007	CGTACCGCACCGCAGTTAACAGT	provided in kit
novel_mir13	CGTACCGCACCGCAGTTAACAGT	provided in kit
novel_mir17	CCGCCCCTGGGTTCGAGCCTTGGCCA	provided in kit
bra-miR160a-5p	TGCCTGGCTCCCTGTATGCCA	provided in kit
bra-miR159a	TTTGGATTGAAGGGAGCTCTA	provided in kit
bra-miR158-3p	TTTCCAAATGTAGACAAAGCA	provided in kit
bra-miR164a	TGGAGAAGCAGGGCACGTGCA	provided in kit
U6	GGAACGATACAGAGAAGATTAGCA	GGAACGATACAGAGAAGATTAGCA
